# Supplementary material for: Effects of an unsupervised Nordic walking intervention on cognitive and physical function among older women engaging in volunteer activity
Source: J Exerc Sci Fit. 2021 Jul 2;19(4):209–15. doi: 10.1016/j.jesf.2021.06.002 (PMC8281374; doi:10.1016/j.jesf.2021.06.002)
Supplement: Multimedia component 1 [file mmc1.csv]

	group	age	w1tmt_a	w1tmt_b	w1MoCA	w1mvpa	w1tmig1	w1tmig2	w1tmig3	w1tmig4	w1tmig5	w1tmig6	w1tmig7	w1tmig8	w1tmig9	w1tmig10	w1tmig11	w1tmig12	w1tmig13	w1grip1	w1grip2	w1max_walking1	w1max_walking2	w1balance1	w1balance2	w1tug1	w1tug2	education	w2tmt_a	w2tmt_b	w2MoCA	w2mvpa	w2tmig1	w2tmig2	w2tmig3	w2tmig4	w2tmig5	w2tmig6	w2tmig7	w2tmig8	w2tmig9	w2tmig10	w2tmig11	w2tmig12	w2tmig13	w2grip1	w2grip2	w2max_walking1	w2max_walking2
1	1	74	35.22	74	25	15.22	1	1	1	1	1	1	1	1	1	1	1	1	1	22	22	2	2.3	60	NA	5.09	5.03	3	NA	NA	NA	21.97	1	1	1	1	1	1	1	1	1	1	1	1	1	22	23	2.37	2.49
2	1	69	38.95	104	25	10.29	1	1	1	1	1	1	1	1	1	1	1	1	1	30	27.5	2.3	2.3	60	NA	4.09	4.09	3	43	95	28	26.59	1	1	1	1	1	1	1	1	1	1	1	1	1	27	30	1.85	1.59
3	1	72	33	60	27	29.76	1	1	1	1	1	1	1	1	1	2	1	1	1	20	22.5	2.3	2.6	60	NA	5	4.05	3	31	61	30	52.54	1	1	1	1	1	1	1	1	1	2	1	1	1	25	24	2.48	2.41
4	1	72	61	164	30	14.39	1	1	1	1	1	1	1	1	1	1	1	1	1	16	17	3	3	35.3	60	5.8	6.1	3	41.18	78.3	29	33.8	1	1	1	1	1	1	1	1	1	1	1	1	1	16	16	2.77	2.88
5	1	72	27	76	22	42.19	1	1	1	1	1	1	1	1	1	1	1	1	2	23.5	23.5	2.5	2.3	60	NA	4.92	4.51	4	25	114	26	49.42	1	1	1	1	1	1	1	1	1	1	1	1	2	25	21.5	2.39	2.31
6	1	73	55	104	22	11.92	1	1	1	1	1	1	1	1	1	1	1	1	1	18	14	2.5	3	60	NA	5.48	4.78	6	54	92	26	19.1	1	1	1	1	1	1	1	1	1	1	1	1	1	19	19.5	2.25	1.92
7	1	76	80	125	23	25.34	1	1	1	1	1	1	1	1	1	1	1	1	1	23	21	2.3	2.5	60	NA	5.79	5.34	4	56	102	28	32.87	1	1	1	1	1	1	1	1	1	1	1	1	1	25	25	2.29	2.12
8	1	76	36	132	25	29.72	1	1	1	1	1	1	2	2	1	2	2	1	2	28	27.5	2.4	2.6	60	NA	4.72	4.27	6	30.02	92.96	26	25.64	1	1	1	1	1	1	2	2	1	2	2	1	2	27	28.5	2.32	2.26
9	1	75	25.998	198	25	3.35	1	1	1	1	1	1	1	1	1	1	1	1	2	13	13.5	3.1	3	4	4.7	5.83	5.98	4	21	57	28	9.78	1	1	1	1	1	1	1	1	1	1	2	1	2	12.5	14	2.65	2.15
10	1	75	38	75	29	24.03	1	1	1	1	1	1	1	1	1	1	1	1	1	17	20	2.6	2.2	60	NA	5.24	4.35	3	34.18	87.98	28	30.96	1	1	1	1	1	1	1	1	1	1	1	1	1	16	19	2.49	2.04
11	1	74	51	402	18	9.57	1	1	1	1	1	1	1	1	1	2	2	1	1	16.5	18	3.12	3.28	2.6	13.8	7	6.64	5	50	167	20	21.29	1	1	1	1	1	1	1	1	1	1	2	2	1	16	16.5	3.03	3.05
12	1	73	35	94	29	4.92	1	1	1	1	1	1	1	1	1	1	1	1	1	21	21	2.8	2.73	60	NA	5.89	5.64	3	NA	NA	30	6.76	1	1	1	1	1	1	1	1	1	1	1	1	1	21.5	22.5	2.5	2.43
13	1	70	46.61	144.48	22	14.99	1	1	1	1	1	1	1	1	1	1	1	1	1	26	30	2.71	2.28	6.7	15.6	4.58	4.25	3	53	157	22	5.89	1	1	1	1	1	1	1	1	1	1	1	1	1	21.5	NA	1.96	NA
14	1	74	39.38	78.98	27	4.76	1	1	1	1	1	1	1	1	1	2	1	1	2	27	25	2.75	2.82	60	NA	6.48	5.8	3	48.06	87.44	24	11.4	1	1	1	1	1	1	1	1	1	2	1	1	2	22	21.5	2.71	2.72
15	3	74	27	75.66	27	35.75	1	1	1	1	1	1	1	1	1	2	2	1	2	24	25.5	2.5	2.92	60	NA	4.9	4.64	3	28	74	28	26.8	1	1	1	1	1	2	1	1	1	1	2	1	1	25	26	2.66	2.3
16	2	78	32	152	29	41.87	1	1	1	1	1	1	1	1	1	1	1	1	1	19.5	20	2.67	2.65	60	NA	6.38	6.16	2	31.4	141.28	24	48.98	1	1	1	1	1	1	1	1	1	1	1	1	1	17	17	2.69	2.65
17	2	75	36.68	199	24	NA	1	1	1	1	1	1	1	1	1	1	1	1	1	35	33.5	2.66	2.38	60	NA	4.62	4.81	3	32	142	28	23.59	1	1	1	1	1	1	1	1	1	1	1	1	2	34	34	2.38	2.34
18	2	70	25	58	24	33.94	1	1	1	1	1	1	2	1	1	1	1	1	1	26	25.5	2.37	2.41	6.7	60	4.99	4.78	6	37.64	77	24	49.87	1	1	1	1	1	1	2	1	1	1	1	1	1	24	24	2.04	2.04
19	2	78	57	127	23	28.28	1	1	1	1	1	1	1	1	1	1	1	1	1	19.5	20	3.1	2.7	1.5	1.6	8.49	8.25	3	58.59	164	24	50.77	1	1	1	1	1	1	1	1	1	1	1	1	1	18.5	19	3.11	3.25
20	2	74	20.65	75.5	26	23.4	1	1	1	1	1	1	1	1	1	2	1	1	1	16.5	17.5	3.23	3.3	60	NA	5.11	5.02	6	19.98	67.79	26	28.07	1	1	1	1	1	1	1	1	1	2	1	1	1	20	20	2.36	3.08
21	2	73	28.68	90.67	27	19.66	1	1	1	1	1	1	1	1	1	1	1	1	1	17.5	17.5	2.27	1.91	60	NA	5.02	5.12	6	17.18	57.71	27	45.15	1	1	1	1	1	1	1	1	1	1	1	1	1	17	17.5	2.24	2.31
22	2	76	47	183	18	6.56	1	1	1	1	1	1	1	1	1	2	2	1	1	20	21	4.27	4.47	21.4	13.6	8.63	8.15	5	46.15	118.5	22	10.9	1	1	1	1	1	1	1	1	1	2	2	2	1	20	21	3.81	3.8
23	2	72	24.75	66.2	27	29.08	1	1	1	1	1	1	1	1	1	1	1	1	1	31	30.5	2.72	2.66	60	NA	6.17	6.29	6	27	75	27	21.65	1	1	1	1	1	1	1	1	1	1	1	1	1	27	28	2.43	2.41
24	2	75	66	68	27	42.36	1	1	1	1	1	1	1	1	1	2	1	1	2	23	23.5	3.25	3.48	15.8	1.6	7.45	6.82	3	54	62	29	37.23	1	1	1	1	1	1	1	1	1	2	1	1	2	25	25	3.52	3.73
25	2	85	43.76	99.85	25	28.28	1	1	1	1	1	1	1	1	1	2	1	1	1	22	22	2.67	2.72	10.8	17.7	7.11	6.49	5	27.36	144.1	28	35.09	1	1	1	1	1	1	1	1	1	1	1	1	1	20.5	22	2.86	2.91
26	2	68	44	73	22	58.43	1	1	1	1	1	1	1	1	1	1	1	1	1	22	20.5	2.36	2.41	60	NA	5.81	5.9	5	33.57	330	27	57.44	1	1	1	1	1	1	1	1	1	1	1	1	1	18	19	2.37	2.3
27	2	70	28.24	67	29	35.42	1	1	1	1	1	1	1	1	1	2	1	1	1	23.5	24	2.59	2.49	60	NA	5.56	5.19	6	34.98	97.84	27	19.12	1	1	1	1	1	1	1	1	1	2	1	1	1	21	22	2.59	2.28
28	2	72	31.85	77.65	25	28.23	1	1	1	1	1	1	1	1	1	1	1	1	1	19.5	25	1.7	2.1	60	NA	4.67	4.16	6	27	114	27	27.51	1	1	1	1	1	1	1	1	1	1	1	1	1	25	26	2.16	2.03
29	2	69	27.11	50.2	27	26.26	1	1	1	1	1	1	1	1	1	2	1	1	1	21	19.5	2.65	2.5	1.6	22.8	5.95	5.85	6	27	322	27	45.37	1	1	1	1	1	1	1	1	1	2	1	1	1	19	21	2.71	2.38
30	2	81	35	85	29	19.39	1	1	1	1	1	1	1	1	1	2	2	1	2	21	19	2.8	2.5	52.4	38.7	5.21	5.04	3	26	83	28	21.93	1	1	1	1	1	1	1	1	1	2	2	1	1	17.5	19	2.98	2.81
31	2	80	32.28	66.88	26	14.42	1	1	1	1	1	1	1	1	1	1	1	1	1	18.5	19	3.9	3.38	2.8	1.5	8.59	8.05	7	32	55	27	50.03	1	1	1	1	1	1	1	1	1	2	1	1	1	21	19	3.53	NA
32	2	74	42	108	22	21.3	1	1	1	1	1	1	1	1	1	1	1	1	1	24	NA	1.71	1.7	60	NA	4.41	4.28	5	38	64	25	46.89	1	1	1	1	1	1	1	1	1	1	1	1	1	24	25	2.28	2.26
33	2	71	32.763	67.252	28	22.9	1	1	1	1	1	1	2	1	1	2	1	1	1	20	22.5	2.67	2.38	60	NA	5.98	5.62	6	40	86.88	27	41.73	1	1	1	1	1	1	1	1	1	1	1	1	1	19	19	2.41	2.5
34	2	75	50	151	27	2.33	1	1	1	1	1	1	2	1	1	2	1	1	1	16.5	18	2.97	3.11	19.8	15	6.84	6.55	3	36	161	26	4.43	1	1	1	1	1	1	2	1	1	1	1	1	1	17	17	3.37	3.21
35	3	76	25	77	30	13.75	1	1	1	1	1	1	1	1	1	1	1	1	1	22	21	2.11	2.18	12.7	8.5	5.35	5.11	5	NA	NA	27	15.17	1	1	1	1	1	1	1	1	1	1	1	1	1	19	20.5	2.24	2.07
36	3	80	30	374	24	8.23	1	1	1	1	1	1	1	1	1	1	1	1	1	25	25	3.11	3.08	5.6	15.3	6.89	5.38	4	34	175	27	3.51	1	1	1	1	1	1	1	1	1	1	1	1	1	23	25	3.05	3.04
37	3	75	30.01	59.14	29	20.95	1	1	1	1	1	1	1	1	1	1	1	1	1	25	25	2.38	2.45	27.7	23.6	4.9	4.9	4	24	88.58	28	19.25	1	1	1	1	1	1	1	1	1	1	1	1	1	23	23	2.34	2.28
38	3	77	53.39	85.03	26	14.89	1	1	1	1	1	1	1	1	1	1	1	1	1	11.5	11.5	2.75	2.62	7.2	28.4	6.4	6.15	4	50.72	163.81	27	23.81	1	1	1	1	1	1	1	1	1	1	1	1	1	13	16	2.7	2.8
39	3	77	96	436	23	32.44	1	1	1	1	1	1	1	1	1	1	1	1	1	18	17	2.87	2.87	5.2	45.1	5.78	5.17	5	52	122	21	35.08	1	1	1	1	1	1	1	1	1	1	1	1	1	15	18	2.77	2.76
40	3	76	33	95	22	10.77	1	1	1	1	1	1	1	1	1	1	1	1	1	18	21	2.06	1.82	18.1	60	4.76	4.48	6	57.3	165.42	26	4.02	1	1	1	1	1	1	1	1	1	1	1	1	1	19	19	2.08	2.07
41	3	82	36	88	29	0.37	1	1	1	1	1	1	1	1	1	2	1	1	1	21	19	3.42	3.32	60	NA	6.81	6.49	3	34	126	29	1.98	1	1	1	1	1	1	1	1	1	2	1	1	1	21	21	3.54	3.6
42	3	72	37.01	76.67	24	33.94	1	1	1	1	1	1	1	1	1	2	1	1	1	20	23.5	2.71	2.6	60	NA	6.25	5.6	6	24.19	131	25	30.8	1	1	1	1	1	1	1	1	1	1	1	1	1	22	19	3	2.41
43	3	79	61	199	29	4.6	1	1	1	1	1	1	1	1	1	1	1	1	1	25	26	2.97	NA	13.7	20.5	6.98	7	5	30	128	25	2.3	1	1	1	1	1	1	1	1	1	1	1	1	1	23	23	3.18	2.79
44	3	70	62	194	30	64.41	1	1	1	1	1	1	1	1	1	1	1	1	1	28	26	2.55	2.2	9.9	16.5	4.59	4.3	5	29	66	28	76.01	1	1	1	1	1	1	1	1	1	1	1	1	1	23	23.5	2.39	2.09
[truncated: 4 more columns]
